# Supplementary material for: ﻿Ecdyonurusaurasius sp. nov. (Insecta, Ephemeroptera, Heptageniidae, Ecdyonurinae), a new micro-endemic mayfly species from Aurès Mountains (north-eastern Algeria)
Source: Zookeys. 2022 Sep 12;1121:17–37. doi: 10.3897/zookeys.1121.89613 (PMC9848610; doi:10.3897/zookeys.1121.89613)
Supplement: XML Treatment for Ecdyonurus aurasius [file zookeys.1121.89613-treatment1.xml]

<!DOCTYPE tp:taxon-treatment
  PUBLIC "-//TaxonX//DTD Taxonomic Treatment Publishing DTD v0 20100105//EN" "tax-treatment-NSO.dtd">
<tp:taxon-treatment xmlns:tp="http://www.plazi.org/taxpub"><tp:treatment-meta><kwd-group><label>Taxon classification</label><kwd>
                  <named-content content-type="kingdom">Animalia</named-content>
                </kwd><kwd>
                  <named-content content-type="order">Ephemeroptera</named-content>
                </kwd><kwd>
                  <named-content content-type="family">Heptageniidae</named-content>
                </kwd></kwd-group><mixed-citation publication-type="journal"><person-group><name><surname>Dambri</surname><given-names>Besma M.</given-names></name><name><surname>Benhadji</surname><given-names>Nadhira</given-names></name><name><surname>Vuataz</surname><given-names>Laurent</given-names></name><name><surname>Sartori</surname><given-names>Michel</given-names></name></person-group><article-title>﻿<italic><tp:taxon-name><tp:taxon-name-part taxon-name-part-type="genus" reg="Ecdyonurus">Ecdyonurus</tp:taxon-name-part><tp:taxon-name-part taxon-name-part-type="species" reg="aurasius">aurasius</tp:taxon-name-part></tp:taxon-name></italic> sp. nov. (<tp:taxon-name><tp:taxon-name-part taxon-name-part-type="class">Insecta</tp:taxon-name-part></tp:taxon-name>, <tp:taxon-name><tp:taxon-name-part taxon-name-part-type="order">Ephemeroptera</tp:taxon-name-part></tp:taxon-name>, <tp:taxon-name><tp:taxon-name-part taxon-name-part-type="family">Heptageniidae</tp:taxon-name-part></tp:taxon-name>, <tp:taxon-name><tp:taxon-name-part taxon-name-part-type="subfamily">Ecdyonurinae</tp:taxon-name-part></tp:taxon-name>), a new micro-endemic mayfly species from Aurès Mountains (north-eastern Algeria)</article-title><source>Zookeys</source><day>12</day><month>09</month><year>2022</year><volume>1121</volume><fpage>17</fpage><lpage>37</lpage><pub-id pub-id-type="doi">10.3897/zookeys.1121.89613</pub-id></mixed-citation></tp:treatment-meta><tp:nomenclature><label>﻿</label><tp:taxon-name>
                <object-id xmlns:xlink="http://www.w3.org/1999/xlink" content-type="arpha" xlink:type="simple">11A25021-4118-5EC5-B4CF-3CFE86311118</object-id>
                <tp:taxon-name-part taxon-name-part-type="genus" reg="Ecdyonurus">Ecdyonurus</tp:taxon-name-part>
                <tp:taxon-name-part taxon-name-part-type="species" reg="aurasius">aurasius</tp:taxon-name-part>
                <object-id xmlns:xlink="http://www.w3.org/1999/xlink" content-type="zoobank" xlink:type="simple">https://zoobank.org/0A552D79-3329-4CCA-9724-D01492F82D7B</object-id>
              </tp:taxon-name><tp:taxon-authority>Dambri, Benhadji &amp; Sartori</tp:taxon-authority><tp:taxon-status xmlns:xlink="http://www.w3.org/1999/xlink" xlink:type="simple">sp. nov.</tp:taxon-status></tp:nomenclature><tp:treatment-sec sec-type="material" id="SECID0EZ1AE"><title>Material.</title><p><bold><italic>Holotype</italic>.</bold> Algeria • male imago in ethanol, with its corresponding nymphal and subimaginal exuviae, Wilaya de Batna, Charchar, <named-content xmlns:xlink="http://www.w3.org/1999/xlink" content-type="dwc:verbatimCoordinates" xlink:type="simple"><named-content content-type="geo-json" specific-use="{&#34;type&#34;:&#34;Point&#34;,&#34;coordinates&#34;:[6.389167,35.406111]}" id="NCID0EH2AE" xlink:type="simple">35°24'22"N, 6°23'21"E</named-content></named-content>, 1340 m. a.s.l., 09 Nov. 2021, B. Dambri coll. (GBIFCH01128855) [<named-content xmlns:xlink="http://www.w3.org/1999/xlink" content-type="dwc:institutional_code" xlink:title="Museum of zoology, Lausanne, Switzerland" xlink:href="http://grbio.org/institution/musee-zoologique-0" xlink:type="simple">MZL</named-content>] • <bold><italic>Paratypes</italic>.</bold> 1 male imago, with its nymphal and subimaginal exuviae (GBIFCH01128846), 1 female imago, with its nymphal and subimaginal exuviae (GBIFCH01128858), [<named-content xmlns:xlink="http://www.w3.org/1999/xlink" content-type="dwc:institutional_code" xlink:title="Museum of zoology, Lausanne, Switzerland" xlink:href="http://grbio.org/institution/musee-zoologique-0" xlink:type="simple">MZL</named-content>]; 6 female imagos [<named-content xmlns:xlink="http://www.w3.org/1999/xlink" content-type="dwc:institutional_code" xlink:title="Institute of Biology, University of Szczecin, Poland" xlink:href="http://grbio.org/institution/university-szczecin" xlink:type="simple">IB-US</named-content>], same data as holotype; 1 male imago, 1 male subimago [<named-content xmlns:xlink="http://www.w3.org/1999/xlink" content-type="dwc:institutional_code" xlink:title="Institute of Biology, University of Szczecin, Poland" xlink:href="http://grbio.org/institution/university-szczecin" xlink:type="simple">IB-US</named-content>], 2 female imagos, 7 male subimagos [<abbrev xmlns:xlink="http://www.w3.org/1999/xlink" content-type="institution" xlink:title="Functional Ecology and Environmental Laboratory, University Batna 2, Algeria" id="ABBRID0EQ3AE" xlink:type="simple">FEEL-UB2</abbrev>], 06 Nov. 2021; 1 male imago [<named-content xmlns:xlink="http://www.w3.org/1999/xlink" content-type="dwc:institutional_code" xlink:title="Institute of Biology, University of Szczecin, Poland" xlink:href="http://grbio.org/institution/university-szczecin" xlink:type="simple">IB-US</named-content>], 1 male imago [<abbrev xmlns:xlink="http://www.w3.org/1999/xlink" content-type="institution" xlink:title="Functional Ecology and Environmental Laboratory, University Batna 2, Algeria" id="ABBRID0E43AE" xlink:type="simple">FEEL-UB2</abbrev>], 20 Oct. 2021; 1 male imago, with its nymphal and subimaginal exuviae (GBIFCH01119304), 1 female imago, with its nymphal and subimaginal exuviae (GBIFCH01128861) [<named-content xmlns:xlink="http://www.w3.org/1999/xlink" content-type="dwc:institutional_code" xlink:title="Museum of zoology, Lausanne, Switzerland" xlink:href="http://grbio.org/institution/musee-zoologique-0" xlink:type="simple">MZL</named-content>], 17 Oct. 2021; 1 female imago with its subimaginal exuvia, 1 female subimago (GBIFCH01128849) [<named-content xmlns:xlink="http://www.w3.org/1999/xlink" content-type="dwc:institutional_code" xlink:title="Museum of zoology, Lausanne, Switzerland" xlink:href="http://grbio.org/institution/musee-zoologique-0" xlink:type="simple">MZL</named-content>], 15 Oct. 2021; 1 female subimago, 1 male subimago [<named-content xmlns:xlink="http://www.w3.org/1999/xlink" content-type="dwc:institutional_code" xlink:title="Institute of Biology, University of Szczecin, Poland" xlink:href="http://grbio.org/institution/university-szczecin" xlink:type="simple">IB-US</named-content>], 1 male subimago (GBIFCH01128853) [<named-content xmlns:xlink="http://www.w3.org/1999/xlink" content-type="dwc:institutional_code" xlink:title="Museum of zoology, Lausanne, Switzerland" xlink:href="http://grbio.org/institution/musee-zoologique-0" xlink:type="simple">MZL</named-content>], 2 nymphs [<abbrev xmlns:xlink="http://www.w3.org/1999/xlink" content-type="institution" xlink:title="Functional Ecology and Environmental Laboratory, University Batna 2, Algeria" id="ABBRID0EC5AE" xlink:type="simple">FEEL-UB2</abbrev>], 10 Oct. 2021; 3 nymphs [<named-content xmlns:xlink="http://www.w3.org/1999/xlink" content-type="dwc:institutional_code" xlink:title="Institute of Biology, University of Szczecin, Poland" xlink:href="http://grbio.org/institution/university-szczecin" xlink:type="simple">IB-US</named-content>], 2 nymphs (GBIFCH01128857), 1 nymph on slide (GBIFCH01119301) [<named-content xmlns:xlink="http://www.w3.org/1999/xlink" content-type="dwc:institutional_code" xlink:title="Museum of zoology, Lausanne, Switzerland" xlink:href="http://grbio.org/institution/musee-zoologique-0" xlink:type="simple">MZL</named-content>], 09 Oct. 2021; 7 nymphs [<named-content xmlns:xlink="http://www.w3.org/1999/xlink" content-type="dwc:institutional_code" xlink:title="Institute of Biology, University of Szczecin, Poland" xlink:href="http://grbio.org/institution/university-szczecin" xlink:type="simple">IB-US</named-content>], 15 nymphs [<abbrev xmlns:xlink="http://www.w3.org/1999/xlink" content-type="institution" xlink:title="Functional Ecology and Environmental Laboratory, University Batna 2, Algeria" id="ABBRID0E65AE" xlink:type="simple">FEEL-UB2</abbrev>], 18 Jun. 2020; 15 nymphs [<named-content xmlns:xlink="http://www.w3.org/1999/xlink" content-type="dwc:institutional_code" xlink:title="Institute of Biology, University of Szczecin, Poland" xlink:href="http://grbio.org/institution/university-szczecin" xlink:type="simple">IB-US</named-content>], 18 nymphs [<abbrev xmlns:xlink="http://www.w3.org/1999/xlink" content-type="institution" xlink:title="Functional Ecology and Environmental Laboratory, University Batna 2, Algeria" id="ABBRID0EM6AE" xlink:type="simple">FEEL-UB2</abbrev>], 5 nymphs (GBIFCH01128850) [<named-content xmlns:xlink="http://www.w3.org/1999/xlink" content-type="dwc:institutional_code" xlink:title="Museum of zoology, Lausanne, Switzerland" xlink:href="http://grbio.org/institution/musee-zoologique-0" xlink:type="simple">MZL</named-content>], 3 Mar. 2020; same locality, B. Dambri coll; 10 nymphs (GBIFCH00832138), 2 nymphs on slide (GBIFCH00673191-GBIFCH00673192), 1 male imago (GBIFCH00673193), 1 male imago, 1 female imago, 2 female subimagos (GBIFCH00832125), 23 Jun. 2019, same locality, L. Kechemir coll. et leg. [<named-content xmlns:xlink="http://www.w3.org/1999/xlink" content-type="dwc:institutional_code" xlink:title="Museum of zoology, Lausanne, Switzerland" xlink:href="http://grbio.org/institution/musee-zoologique-0" xlink:type="simple">MZL</named-content>]</p><p><bold><italic>Other paratypes</italic>.</bold> Algeria • Wilaya de Batna, Berbaga, <named-content xmlns:xlink="http://www.w3.org/1999/xlink" content-type="dwc:verbatimCoordinates" xlink:type="simple"><named-content content-type="geo-json" specific-use="{&#34;type&#34;:&#34;Point&#34;,&#34;coordinates&#34;:[6.408611,35.400278]}" id="NCID0EMAAG" xlink:type="simple">35°24'01N, 6°24'31"E</named-content></named-content>, 1445 m. a.s.l., 1 male imago, with its nymphal and subimaginal exuviae (GBIFCH01119302), 1 female subimago with its nymphal exuvia (GBIFCH01128848) [<named-content xmlns:xlink="http://www.w3.org/1999/xlink" content-type="dwc:institutional_code" xlink:title="Museum of zoology, Lausanne, Switzerland" xlink:href="http://grbio.org/institution/musee-zoologique-0" xlink:type="simple">MZL</named-content>], 5 Nov. 2021; 1 male imago (GBIFCH01128852), 2 nymphs (GBIFCH01128847), 1 nymph on slide (GBIFCH01119303) [<named-content xmlns:xlink="http://www.w3.org/1999/xlink" content-type="dwc:institutional_code" xlink:title="Museum of zoology, Lausanne, Switzerland" xlink:href="http://grbio.org/institution/musee-zoologique-0" xlink:type="simple">MZL</named-content>], 13 nymphs [<named-content xmlns:xlink="http://www.w3.org/1999/xlink" content-type="dwc:institutional_code" xlink:title="Institute of Biology, University of Szczecin, Poland" xlink:href="http://grbio.org/institution/university-szczecin" xlink:type="simple">IB-US</named-content>], 5 nymphs [<abbrev xmlns:xlink="http://www.w3.org/1999/xlink" content-type="institution" xlink:title="Functional Ecology and Environmental Laboratory, University Batna 2, Algeria" id="ABBRID0EJBAG" xlink:type="simple">FEEL-UB2</abbrev>], 4 Nov. 2021; 1 male imago [<named-content xmlns:xlink="http://www.w3.org/1999/xlink" content-type="dwc:institutional_code" xlink:title="Institute of Biology, University of Szczecin, Poland" xlink:href="http://grbio.org/institution/university-szczecin" xlink:type="simple">IB-US</named-content>], 12 nymphs [<abbrev xmlns:xlink="http://www.w3.org/1999/xlink" content-type="institution" xlink:title="Functional Ecology and Environmental Laboratory, University Batna 2, Algeria" id="ABBRID0EWBAG" xlink:type="simple">FEEL-UB2</abbrev>], 30 Nov. 2020; 1 nymph [<named-content xmlns:xlink="http://www.w3.org/1999/xlink" content-type="dwc:institutional_code" xlink:title="Institute of Biology, University of Szczecin, Poland" xlink:href="http://grbio.org/institution/university-szczecin" xlink:type="simple">IB-US</named-content>], 16 nymphs [<abbrev xmlns:xlink="http://www.w3.org/1999/xlink" content-type="institution" xlink:title="Functional Ecology and Environmental Laboratory, University Batna 2, Algeria" id="ABBRID0EDCAG" xlink:type="simple">FEEL-UB2</abbrev>], 03 May 2020; 1 male imago [<named-content xmlns:xlink="http://www.w3.org/1999/xlink" content-type="dwc:institutional_code" xlink:title="Institute of Biology, University of Szczecin, Poland" xlink:href="http://grbio.org/institution/university-szczecin" xlink:type="simple">IB-US</named-content>], 10 nymphs [<abbrev xmlns:xlink="http://www.w3.org/1999/xlink" content-type="institution" xlink:title="Functional Ecology and Environmental Laboratory, University Batna 2, Algeria" id="ABBRID0EQCAG" xlink:type="simple">FEEL-UB2</abbrev>], 02 Mar. 2020, B. Dambri coll. Algeria • Wilaya de Khenchela, Yabous, <named-content xmlns:xlink="http://www.w3.org/1999/xlink" content-type="dwc:verbatimCoordinates" xlink:type="simple"><named-content content-type="geo-json" specific-use="{&#34;type&#34;:&#34;Point&#34;,&#34;coordinates&#34;:[6.643056,35.353056]}" id="NCID0EYCAG" xlink:type="simple">35°21'11"N, 6°38'35"E</named-content></named-content>, 1420 m. a.s.l., 2 female imagos [<named-content xmlns:xlink="http://www.w3.org/1999/xlink" content-type="dwc:institutional_code" xlink:title="Institute of Biology, University of Szczecin, Poland" xlink:href="http://grbio.org/institution/university-szczecin" xlink:type="simple">IB-US</named-content>], 2 female subimagos, 3 nymphs [<abbrev xmlns:xlink="http://www.w3.org/1999/xlink" content-type="institution" xlink:title="Functional Ecology and Environmental Laboratory, University Batna 2, Algeria" id="ABBRID0EFDAG" xlink:type="simple">FEEL-UB2</abbrev>], 22 Oct. 2021; 1 female subimago [<named-content xmlns:xlink="http://www.w3.org/1999/xlink" content-type="dwc:institutional_code" xlink:title="Institute of Biology, University of Szczecin, Poland" xlink:href="http://grbio.org/institution/university-szczecin" xlink:type="simple">IB-US</named-content>], 2 nymphs [<abbrev xmlns:xlink="http://www.w3.org/1999/xlink" content-type="institution" xlink:title="Functional Ecology and Environmental Laboratory, University Batna 2, Algeria" id="ABBRID0ESDAG" xlink:type="simple">FEEL-UB2</abbrev>], 1 female imago with its subimaginal exuvia, 1 female subimago (GBIFCH01128854) [<named-content xmlns:xlink="http://www.w3.org/1999/xlink" content-type="dwc:institutional_code" xlink:title="Museum of zoology, Lausanne, Switzerland" xlink:href="http://grbio.org/institution/musee-zoologique-0" xlink:type="simple">MZL</named-content>], 13-14 Oct. 2021; 1 male imago with its subimaginal exuvia GBIFCH01128851), 1 female imago with is subimaginal exuvia (GBIFCH01128845) [<named-content xmlns:xlink="http://www.w3.org/1999/xlink" content-type="dwc:institutional_code" xlink:title="Museum of zoology, Lausanne, Switzerland" xlink:href="http://grbio.org/institution/musee-zoologique-0" xlink:type="simple">MZL</named-content>], 12 Oct. 2021; 5 nymphs [<named-content xmlns:xlink="http://www.w3.org/1999/xlink" content-type="dwc:institutional_code" xlink:title="Institute of Biology, University of Szczecin, Poland" xlink:href="http://grbio.org/institution/university-szczecin" xlink:type="simple">IB-US</named-content>], 1 female imago, 2 male subimagos, 6 nymphs [<abbrev xmlns:xlink="http://www.w3.org/1999/xlink" content-type="institution" xlink:title="Functional Ecology and Environmental Laboratory, University Batna 2, Algeria" id="ABBRID0EPEAG" xlink:type="simple">FEEL-UB2</abbrev>], 09 Oct. 2021; 4 nymphs [<named-content xmlns:xlink="http://www.w3.org/1999/xlink" content-type="dwc:institutional_code" xlink:title="Institute of Biology, University of Szczecin, Poland" xlink:href="http://grbio.org/institution/university-szczecin" xlink:type="simple">IB-US</named-content>], 2 nymphs [<abbrev xmlns:xlink="http://www.w3.org/1999/xlink" content-type="institution" xlink:title="Functional Ecology and Environmental Laboratory, University Batna 2, Algeria" id="ABBRID0E3EAG" xlink:type="simple">FEEL-UB2</abbrev>], 1 nymph (GBIFCH01128859) [<named-content xmlns:xlink="http://www.w3.org/1999/xlink" content-type="dwc:institutional_code" xlink:title="Museum of zoology, Lausanne, Switzerland" xlink:href="http://grbio.org/institution/musee-zoologique-0" xlink:type="simple">MZL</named-content>], 20 Jul. 2020; 2 nymphs [<named-content xmlns:xlink="http://www.w3.org/1999/xlink" content-type="dwc:institutional_code" xlink:title="Institute of Biology, University of Szczecin, Poland" xlink:href="http://grbio.org/institution/university-szczecin" xlink:type="simple">IB-US</named-content>], 19 nymphs [<abbrev xmlns:xlink="http://www.w3.org/1999/xlink" content-type="institution" xlink:title="Functional Ecology and Environmental Laboratory, University Batna 2, Algeria" id="ABBRID0ERFAG" xlink:type="simple">FEEL-UB2</abbrev>], 1 nymph (GBIFCH01128856) [<named-content xmlns:xlink="http://www.w3.org/1999/xlink" content-type="dwc:institutional_code" xlink:title="Museum of zoology, Lausanne, Switzerland" xlink:href="http://grbio.org/institution/musee-zoologique-0" xlink:type="simple">MZL</named-content>], 02 Jun. 2020; 1 female subimago with its nymphal exuvia [<named-content xmlns:xlink="http://www.w3.org/1999/xlink" content-type="dwc:institutional_code" xlink:title="Institute of Biology, University of Szczecin, Poland" xlink:href="http://grbio.org/institution/university-szczecin" xlink:type="simple">IB-US</named-content>], 8 nymphs [<abbrev xmlns:xlink="http://www.w3.org/1999/xlink" content-type="institution" xlink:title="Functional Ecology and Environmental Laboratory, University Batna 2, Algeria" id="ABBRID0EGGAG" xlink:type="simple">FEEL-UB2</abbrev>], 09 May 2020; 1 female subimago [<named-content xmlns:xlink="http://www.w3.org/1999/xlink" content-type="dwc:institutional_code" xlink:title="Institute of Biology, University of Szczecin, Poland" xlink:href="http://grbio.org/institution/university-szczecin" xlink:type="simple">IB-US</named-content>], 15 nymphs [<abbrev xmlns:xlink="http://www.w3.org/1999/xlink" content-type="institution" xlink:title="Functional Ecology and Environmental Laboratory, University Batna 2, Algeria" id="ABBRID0ETGAG" xlink:type="simple">FEEL-UB2</abbrev>], 08 Mar. 2020; 1 female subimago with its nymphal exuvia [<named-content xmlns:xlink="http://www.w3.org/1999/xlink" content-type="dwc:institutional_code" xlink:title="Institute of Biology, University of Szczecin, Poland" xlink:href="http://grbio.org/institution/university-szczecin" xlink:type="simple">IB-US</named-content>], 3 nymphs [<abbrev xmlns:xlink="http://www.w3.org/1999/xlink" content-type="institution" xlink:title="Functional Ecology and Environmental Laboratory, University Batna 2, Algeria" id="ABBRID0EAHAG" xlink:type="simple">FEEL-UB2</abbrev>], 23 Feb. 2020, B. Dambri coll. Algeria • Wilaya de Batna, Inoughissen, <named-content xmlns:xlink="http://www.w3.org/1999/xlink" content-type="dwc:verbatimCoordinates" xlink:type="simple"><named-content content-type="geo-json" specific-use="{&#34;type&#34;:&#34;Point&#34;,&#34;coordinates&#34;:[6.542778,35.278333]}" id="NCID0EIHAG" xlink:type="simple">35°16'42"N, 6°32'34"E</named-content></named-content>, 1670 m. a.s.l., 1 nymph (GBIFCH01128863) [<named-content xmlns:xlink="http://www.w3.org/1999/xlink" content-type="dwc:institutional_code" xlink:title="Museum of zoology, Lausanne, Switzerland" xlink:href="http://grbio.org/institution/musee-zoologique-0" xlink:type="simple">MZL</named-content>], 07 Jul. 2020; 1 nymph (GBIFCH01128865) [<named-content xmlns:xlink="http://www.w3.org/1999/xlink" content-type="dwc:institutional_code" xlink:title="Museum of zoology, Lausanne, Switzerland" xlink:href="http://grbio.org/institution/musee-zoologique-0" xlink:type="simple">MZL</named-content>], 18 Apr. 2020, B. Dambri coll.</p></tp:treatment-sec><tp:treatment-sec sec-type="material" id="SECID0E4HAG"><title>Other material.</title><p>Algeria • Wilaya de Batna, oued Chaâba, <named-content xmlns:xlink="http://www.w3.org/1999/xlink" content-type="dwc:verbatimCoordinates" xlink:type="simple"><named-content content-type="geo-json" specific-use="{&#34;type&#34;:&#34;Point&#34;,&#34;coordinates&#34;:[6.006111,35.550833]}" id="NCID0EGIAG" xlink:type="simple">35°33'03"N, 6°00'22"E</named-content></named-content>, 1262 m. a.s.l.,1 nymph [<named-content xmlns:xlink="http://www.w3.org/1999/xlink" content-type="dwc:institutional_code" xlink:title="Institute of Biology, University of Szczecin, Poland" xlink:href="http://grbio.org/institution/university-szczecin" xlink:type="simple">IB-US</named-content>], 17 Jun. 2020; 3 nymphs [<named-content xmlns:xlink="http://www.w3.org/1999/xlink" content-type="dwc:institutional_code" xlink:title="Institute of Biology, University of Szczecin, Poland" xlink:href="http://grbio.org/institution/university-szczecin" xlink:type="simple">IB-US</named-content>], 10 nymphs [<abbrev xmlns:xlink="http://www.w3.org/1999/xlink" content-type="institution" xlink:title="Functional Ecology and Environmental Laboratory, University Batna 2, Algeria" id="ABBRID0E2IAG" xlink:type="simple">FEEL-UB2</abbrev>], 1 nymph (GBIFCH01128860) [<named-content xmlns:xlink="http://www.w3.org/1999/xlink" content-type="dwc:institutional_code" xlink:title="Museum of zoology, Lausanne, Switzerland" xlink:href="http://grbio.org/institution/musee-zoologique-0" xlink:type="simple">MZL</named-content>], 20 Apr. 2020, B. Dambri coll. Algeria • Wilaya de Batna, Bouailef, <named-content xmlns:xlink="http://www.w3.org/1999/xlink" content-type="dwc:verbatimCoordinates" xlink:type="simple"><named-content content-type="geo-json" specific-use="{&#34;type&#34;:&#34;Point&#34;,&#34;coordinates&#34;:[6.188056,35.616944]}" id="NCID0ELJAG" xlink:type="simple">35°37'01"N, 6°11'17"E</named-content></named-content>, 1060 m, 1 nymph [<named-content xmlns:xlink="http://www.w3.org/1999/xlink" content-type="dwc:institutional_code" xlink:title="Institute of Biology, University of Szczecin, Poland" xlink:href="http://grbio.org/institution/university-szczecin" xlink:type="simple">IB-US</named-content>], 08 Mar. 2020, B. Dambri coll.</p></tp:treatment-sec><tp:treatment-sec sec-type="etymology" id="SECID0EYJAG"><title>Etymology.</title><p>Aurès mountains were coined by the Berber people as Awras, meaning tawny; translated by the Romans as <italic><tp:taxon-name><tp:taxon-name-part taxon-name-part-type="genus" reg="Aurasius">Aurasius</tp:taxon-name-part><tp:taxon-name-part taxon-name-part-type="species" reg="mons">mons</tp:taxon-name-part></tp:taxon-name></italic>; <italic><tp:taxon-name><tp:taxon-name-part taxon-name-part-type="genus" reg="Ecdyonurus"/><tp:taxon-name-part taxon-name-part-type="species" reg="aurasius">aurasius</tp:taxon-name-part></tp:taxon-name></italic> is a noun in apposition.</p></tp:treatment-sec><tp:treatment-sec sec-type="description" id="SECID0ETKAG"><title>Description.</title><p><bold>Male imago</bold> Size: body length: 9.0–9.8 mm; forewing length 9.1–10.9 mm; cerci broken. General body color distinctly brown to reddish-brown (Fig. <xref ref-type="fig" rid="F3">3A</xref>).</p><fig id="F3" position="float" orientation="portrait"><object-id xmlns:xlink="http://www.w3.org/1999/xlink" content-type="doi" xlink:type="simple">10.3897/zookeys.1121.89613.figure3</object-id><object-id xmlns:xlink="http://www.w3.org/1999/xlink" content-type="arpha" xlink:type="simple">D2E9FEDB-619F-503D-ACC5-03C4E1BD0376</object-id><label>Figure 3.</label><caption><p><italic><tp:taxon-name><tp:taxon-name-part taxon-name-part-type="genus" reg="Ecdyonurus">Ecdyonurus</tp:taxon-name-part><tp:taxon-name-part taxon-name-part-type="species" reg="aurasius">aurasius</tp:taxon-name-part></tp:taxon-name></italic> sp. nov., adults in lateral view <bold>A</bold> male <bold>B</bold> female. Scale bar: 1 mm.</p></caption><graphic xmlns:xlink="http://www.w3.org/1999/xlink" xlink:href="zookeys-1121-017_article-89613__-g003.jpg" position="float" orientation="portrait" xlink:type="simple" id="oo_742318.jpg"><uri content-type="original_file" xlink:type="simple">https://binary.pensoft.net/fig/742318</uri></graphic></fig><p><bold><italic>Head</italic>.</bold> Light brown, clypeal plate with blackish maculations; eyes grayish blue separated by a distance equal to the diameter of the frontal ocellus; a brownish lateral stripe present at one third of the ventral side; ocelli apically whitish-yellow, dark brown basally; antennae with scapus medium brown, flagellum grayish brown.</p><p><bold><italic>Thorax</italic>.</bold> Pronotum medium brown; mesonotum dorsally dark brown; ventrally with basisternum and furcasternum also dark brown, laterally with spiracles and pleura yellowish-brown. <bold><italic>Wings</italic>.</bold> Forewings hyaline, C, Sc and R<sub>1</sub> longitudinal veins medium brown with transverse veins fringed with brown; first transversal vein in the costal field surrounded by a dark brown maculation; others longitudinal veins dark brown, as transversal veins; pterostigmatic area milky, with 15–20 medium brown, simple and forked cross veins. Hind wings same color as forewings. <bold><italic>Legs</italic>.</bold> Fore legs markedly darker than middle and hind ones, brown to reddish-brown; fore femora only slightly darker than tibiae and tarsi; fore legs 8.25–9.4 mm; femur:tibia:tarsi proportion: femur 2.11–2.54 mm; tibia 2.46–2.68 mm; tarsal segments 2.68–4.18 mm; T1 = 0.66–0.73 mm; T2 = 0.99–1.08 mm; T3 = 0.87–1.06 mm; T4 = 0.67–0.77 mm; T5 = 0.49–0.54 mm; gradation of tarsal segments: 2 &gt; 3&gt;4 &gt; 1&gt;5. Middle and hind legs yellowish-brown; dorsal face of femora washed with gray; distal part of femora and proximal part of tibiae dark brown; tarsi darker than tibiae; middle legs 5.16–5.49 mm; femur:tibia:tarsi proportions: femur 2.39–2.49 mm; tibia 1.87–1.91 mm; tarsal segments 0.9–1.09 mm; hind legs 4.97–5.71 mm; femur:tibia:tarsi proportions: femur 2.53–2.82 mm; tibia 1.65–1.93 mm; tarsal segments 0.79–0.96 mm.</p><p><bold><italic>Abdomen</italic>.</bold> General color brown to rusty tawny. Terga light tawny to rusty tawny. Tergum I dark brown, terga II-VII reddish-brown with two median pairs of light markings, proximal pair elongated and slightly divergent, distal pair subparallel to body axis (Fig. <xref ref-type="fig" rid="F4">4A</xref>). Segments II-VIII with rusty-brown lateral stripes stretching from anterior to posterior margin of the segment (Fig. <xref ref-type="fig" rid="F3">3A</xref>) and connected dorso-posteriorly (Fig. <xref ref-type="fig" rid="F4">4A</xref>); terga VII–X slightly darker that other ones; tergum X reddish-brown, yellowish-brown posteriorly. Abdominal sterna yellowish to light brown, with two pairs of light markings, the proximal pair elongated, and divergent, distal pair rounded (Fig. <xref ref-type="fig" rid="F4">4B</xref>). Sterna VIII-IX darker. Nervous ganglia well visible and tinted with purple on sterna II–VII. Cerci brown, with joints of segments blackish.</p><fig id="F4" position="float" orientation="portrait"><object-id xmlns:xlink="http://www.w3.org/1999/xlink" content-type="doi" xlink:type="simple">10.3897/zookeys.1121.89613.figure4</object-id><object-id xmlns:xlink="http://www.w3.org/1999/xlink" content-type="arpha" xlink:type="simple">B2F3CA90-AD6D-5143-8D1A-68F529DE8AFD</object-id><label>Figure 4.</label><caption><p><italic><tp:taxon-name><tp:taxon-name-part taxon-name-part-type="genus" reg="Ecdyonurus">Ecdyonurus</tp:taxon-name-part><tp:taxon-name-part taxon-name-part-type="species" reg="aurasius">aurasius</tp:taxon-name-part></tp:taxon-name></italic> sp. nov., abdomen of adults <bold>A</bold> male in dorsal view <bold>B</bold> male in ventral view <bold>C</bold> female in ventral view <bold>D</bold> male genitalia in ventral view <bold>E</bold> male genitalia in dorsal view. Scale bar: 1 mm.</p></caption><graphic xmlns:xlink="http://www.w3.org/1999/xlink" xlink:href="zookeys-1121-017_article-89613__-g004.jpg" position="float" orientation="portrait" xlink:type="simple" id="oo_742319.jpg"><uri content-type="original_file" xlink:type="simple">https://binary.pensoft.net/fig/742319</uri></graphic></fig><p><bold><italic>Genitalia</italic>.</bold> Styliger plate medium brown, lighter in the middle, strongly convex, with two small bumps near gonostyli base; first segment of gonostyli dark brown, second and third lighter (Fig. <xref ref-type="fig" rid="F4">4D</xref>). Penis lobes yellowish-brown to brown moderately expanded laterally, outer margin rather quadratic (Fig. <xref ref-type="fig" rid="F4">4D, E</xref>). Basal and lateral sclerites brown, darker than apical sclerite (Fig. <xref ref-type="fig" rid="F4">4E</xref>). Lateral sclerite rather quadratic slightly larger on inner side; apical sclerite with few medium sized teeth on inner margin (Fig. <xref ref-type="fig" rid="F5">5A</xref>); basal sclerite outer margin smooth, without teeth. Titillators straight, yellowish-brown, darker on outer margin, with two spines on the dorsal face.</p><fig id="F5" position="float" orientation="portrait"><object-id xmlns:xlink="http://www.w3.org/1999/xlink" content-type="doi" xlink:type="simple">10.3897/zookeys.1121.89613.figure5</object-id><object-id xmlns:xlink="http://www.w3.org/1999/xlink" content-type="arpha" xlink:type="simple">3A7F1A57-2387-5070-9739-3FDB52137A33</object-id><label>Figure 5.</label><caption><p><italic><tp:taxon-name><tp:taxon-name-part taxon-name-part-type="genus" reg="Ecdyonurus">Ecdyonurus</tp:taxon-name-part><tp:taxon-name-part taxon-name-part-type="species" reg="aurasius">aurasius</tp:taxon-name-part></tp:taxon-name></italic> sp. nov. <bold>A</bold> penes in dorsal view <bold>B</bold> egg. Scale bar: 0.05 mm.</p></caption><graphic xmlns:xlink="http://www.w3.org/1999/xlink" xlink:href="zookeys-1121-017_article-89613__-g005.jpg" position="float" orientation="portrait" xlink:type="simple" id="oo_742320.jpg"><uri content-type="original_file" xlink:type="simple">https://binary.pensoft.net/fig/742320</uri></graphic></fig><p><bold>Female imago.</bold> Size: body length: 9.9–13.3 mm; forewings length: 10.5–12.9 mm; cerci length: 17.9–21.3 mm. General color of body similar to that in male imago, markedly paler. <bold><italic>Head</italic>.</bold> yellowish-brown; eyes grayish. <bold><italic>Thorax</italic>.</bold> Prothorax yellowish gray to brown. Mesothorax dorsally pale, yellow to yellowish-brown, basisternum and furcasterum medium brown. <bold><italic>Abdomen</italic>.</bold> Terga yellowish laterally and tawny to rusty tawny dorsally. Terga I-VIII with central longitudinal rusty tawny parallel bands and lateral stripes (Fig. <xref ref-type="fig" rid="F3">3B</xref>). Abdominal sterna yellowish to light brown, especially VIII-IX, segments I–VII generally with two central light short strokes; nervous ganglia strongly tinted with purple on sterna II-VII. Subgenital plate large, whitish and angular, reaching two third of sternum VIII length; subanal plate acutely rounded (Fig. <xref ref-type="fig" rid="F4">4C</xref>). Cerci brown, with joints blackish.</p><p><bold>Female subimago.</bold> Size: body length: 12.0–12.4 mm; forewings length: 12.3 mm; cerci length: 14.0–14.8 mm. Measurements and body color similar to female imago; thorax and abdomen slightly paler. Wings dull grey.</p><p><bold>Male subimago.</bold> Size: body length: 9.8–10.5 mm; forewings length: 10.5–11.4 mm; cerci length: 13.3–26.9 mm. Head brown to reddish-brown. Eyes grayish blue. Ocelli as in male imago. Antennae yellowish, brown basally, same than in male imago. Fore legs darker than middle and hind ones. Fore femora intensively brown distally. Middle and hind legs uniformly yellowish gray to yellow. Wings dark gray. Abdominal terga similar to male imago. Sterna slightly lighter than terga. Protuberances of styliger plate well marked, slightly yellowish, gonostyli intensively brown, yellow to whitish-yellow apically. Typical shape of penis already well apparent. Cerci brown.</p><p><bold>Mature nymph.</bold> Size: body length: up to 7.12 mm for male and 9.6 mm for female; cerci slightly longer than body length. General body color yellowish-brown with pale yellowish markings.</p><p><bold><italic>Head</italic>.</bold> Mean width/length ratio 1.4–1.6, yellowish-brown to brown, with two central light spots near fore margin, and two whitish stripes along the dehiscence line (Fig. <xref ref-type="fig" rid="F6">6A</xref>). Eyes blackish grey; ocelli whitish grey, antennae with scape and pedicel medium brown; flagellum yellowish-brown.</p><fig id="F6" position="float" orientation="portrait"><object-id xmlns:xlink="http://www.w3.org/1999/xlink" content-type="doi" xlink:type="simple">10.3897/zookeys.1121.89613.figure6</object-id><object-id xmlns:xlink="http://www.w3.org/1999/xlink" content-type="arpha" xlink:type="simple">C737966C-8ECE-5035-881A-1102EBDC2845</object-id><label>Figure 6.</label><caption><p><italic><tp:taxon-name><tp:taxon-name-part taxon-name-part-type="genus" reg="Ecdyonurus">Ecdyonurus</tp:taxon-name-part><tp:taxon-name-part taxon-name-part-type="species" reg="aurasius">aurasius</tp:taxon-name-part></tp:taxon-name></italic> sp. nov., nymphal habitus <bold>A</bold> dorsal view <bold>B</bold> ventral view <bold>C</bold> posterolateral expansions of the abdomen. Scale bar: 1 mm.</p></caption><graphic xmlns:xlink="http://www.w3.org/1999/xlink" xlink:href="zookeys-1121-017_article-89613__-g006.jpg" position="float" orientation="portrait" xlink:type="simple" id="oo_742321.jpg"><uri content-type="original_file" xlink:type="simple">https://binary.pensoft.net/fig/742321</uri></graphic></fig><p><bold><italic>Mouthparts</italic>.</bold> Labrum. Mean length /labrum insertion length ratio 1.58; tips slightly turned backwards (Fig. <xref ref-type="fig" rid="F7">7A</xref>); anterior margin with a median single row of stout setae (Fig. <xref ref-type="fig" rid="F7">7B</xref>). Right mandible with prostheca composed of 8–11 feathered bristles; kinetodontium (inner incisor) much shorter than (outer) incisor (Fig. <xref ref-type="fig" rid="F7">7D</xref>). Left mandible with prostheca composed of 9–11 feathered setae, kinetodontium subequal in length to incisor. Hypopharynx with lingua quadratic with dorsal margin slightly concave in the middle; superlingua well developed, with long hair-like setae on outer margin becoming shorter and less dense near apex (Fig. <xref ref-type="fig" rid="F7">7E</xref>). Labium typical of the genus; glossae markedly rhomboid, with inner margin straight or slightly concave (Fig. <xref ref-type="fig" rid="F7">7F</xref>). Crown of the galea-lacinia of maxilla with 16–22 comb-shaped setae; median setae with ca 15–17 teeth (Fig. <xref ref-type="fig" rid="F7">7G</xref>). Maxillary palps 3–segmented, second segment slightly longer than third one.</p><fig id="F7" position="float" orientation="portrait"><object-id xmlns:xlink="http://www.w3.org/1999/xlink" content-type="doi" xlink:type="simple">10.3897/zookeys.1121.89613.figure7</object-id><object-id xmlns:xlink="http://www.w3.org/1999/xlink" content-type="arpha" xlink:type="simple">005DCF48-69B9-5EF2-A424-C19D25BE87EC</object-id><label>Figure 7.</label><caption><p><italic><tp:taxon-name><tp:taxon-name-part taxon-name-part-type="genus" reg="Ecdyonurus">Ecdyonurus</tp:taxon-name-part><tp:taxon-name-part taxon-name-part-type="species" reg="aurasius">aurasius</tp:taxon-name-part></tp:taxon-name></italic> sp. nov., nymphal mouthparts: <bold>A</bold> hemi-labrum <bold>B</bold> detail of anteromedial part of labrum in ventral view <bold>C</bold> left mandible <bold>D</bold> right mandible <bold>E</bold> left half of hypopharynx <bold>F</bold> left half of labium <bold>G</bold> comb-shaped setae at the crown of the galea-lacinia. Scale bars: 0.2 mm (<bold>A, F</bold>); 0.1 mm (<bold>B–E, G</bold>).</p></caption><graphic xmlns:xlink="http://www.w3.org/1999/xlink" xlink:href="zookeys-1121-017_article-89613__-g007.jpg" position="float" orientation="portrait" xlink:type="simple" id="oo_742322.jpg"><uri content-type="original_file" xlink:type="simple">https://binary.pensoft.net/fig/742322</uri></graphic></fig><p><bold><italic>Thorax</italic>.</bold> Pronotum. Mean width/length ratio 4.2–5.0, yellowish-brown to brown; lateral projections ca as long as the length of the pronotum; with lateral margin regularly convex, and tip slightly pointed (Fig. <xref ref-type="fig" rid="F6">6A</xref>). Mesonotum medium brown with yellowish markings.</p><p><bold><italic>Legs</italic>.</bold> Yellowish-brown to brown; dorsal surface of femora yellowish-brown washed with grayish brown; uniformly yellowish white ventrally. Tibiae yellowish-brown. Tarsi brownish. Middle and hind legs coloration similar to fore legs. Fore femora 2.0–2.2 times longer than wide; fore tibiae subequal in length to femora. Middle femora 2.2–2.3 times longer than wide; tibiae 0.8–0.9 times femora length. Hind femora 2.3–2.4 longer than wide; tibiae 0.80–0.85 times femora length. Mid- and hind femora length 1.1–1.3 times fore-femora length. Stout setae on dorsal surface of femora similar on all legs, elongated with subparallel margins, tip truncate or slightly rounded (Fig. <xref ref-type="fig" rid="F8">8A</xref>); claws elongated and hooked with 2–4 small denticles (Fig. <xref ref-type="fig" rid="F8">8B</xref>).</p><fig id="F8" position="float" orientation="portrait"><object-id xmlns:xlink="http://www.w3.org/1999/xlink" content-type="doi" xlink:type="simple">10.3897/zookeys.1121.89613.figure8</object-id><object-id xmlns:xlink="http://www.w3.org/1999/xlink" content-type="arpha" xlink:type="simple">6681F022-D784-5356-B5D0-76C988988B26</object-id><label>Figure 8.</label><caption><p><italic><tp:taxon-name><tp:taxon-name-part taxon-name-part-type="genus" reg="Ecdyonurus">Ecdyonurus</tp:taxon-name-part><tp:taxon-name-part taxon-name-part-type="species" reg="aurasius">aurasius</tp:taxon-name-part></tp:taxon-name></italic> sp. nov., nymphal structures <bold>A</bold> stout setae on the dorsal surface of femora <bold>B</bold> claw <bold>C</bold> posterior margin of tergum IV <bold>D–J</bold> Gill I to VII. Scale bars: 0.05 mm (<bold>A</bold>); 0.1 mm (<bold>B–J</bold>); 0.5 mm (<bold>E–G</bold> same bar as <bold>H</bold>).</p></caption><graphic xmlns:xlink="http://www.w3.org/1999/xlink" xlink:href="zookeys-1121-017_article-89613__-g008.jpg" position="float" orientation="portrait" xlink:type="simple" id="oo_742323.jpg"><uri content-type="original_file" xlink:type="simple">https://binary.pensoft.net/fig/742323</uri></graphic></fig><p><bold><italic>Abdomen</italic>.</bold> Terga brownish gray; on terga II–VIII two centrally elongated yellowish spots increasing in size posteriorly and fused on tergum IX; tergum X uniformly medium brown (Fig. <xref ref-type="fig" rid="F6">6A</xref>). Abdominal sterna yellowish white, nervous ganglia tinted with purple. Posterior margin of terga with large pointed marginal teeth alternating with medium and short ones, and several rows of microdenticles above the margin (Fig. <xref ref-type="fig" rid="F8">8C</xref>). Posterolateral projections short, weakly sclerotized, reaching from slightly above 1/7 to 1/5 of the length of the following segment (Fig. <xref ref-type="fig" rid="F6">6C</xref>). Gills grayish brown with distinct brown and developed tracheation; gill I tongue-shaped, gills II–VII leaf-shaped, asymmetrical, gills III-IV slightly longer than wide (Fig. <xref ref-type="fig" rid="F8">8D–J</xref>). Cerci and paracercus yellowish-brown; each segment with a row of pointed stout setae.</p><p><bold><italic>Egg.</italic></bold> Length 165–175 µm; width 120–130 µm; numerous KCT’s densely arranged at one pole (Fig. <xref ref-type="fig" rid="F5">5B</xref>); chorionic surface covered with micro granulations.</p></tp:treatment-sec></tp:taxon-treatment>
